# Supplementary material for: Methanobrevibacter massiliense and Pyramidobacter piscolens Co-Culture Illustrates Transkingdom Symbiosis
Source: Microorganisms. 2024 Jan 20;12(1):215. doi: 10.3390/microorganisms12010215 (PMC10819710; doi:10.3390/microorganisms12010215)
Supplement: Supplementary file 1 [file microorganisms-12-00215-s001.zip]

Archive with 5 entries (4 files):
- Supplementary data/
- Supplementary data/Supplementary data S1.xlsx
- Supplementary data/Supplementary data S2 - S2.1-S2.2.xlsx
- Supplementary data/Supplementary data S3 - S3.1-S3.2-S3.3.pdf
- Supplementary data/Supplementary data S4 - S4.1-S4.2-S4.3-S4.4.xlsx
