# Supplementary material for: Methanobrevibacter massiliense and Pyramidobacter piscolens Co-Culture Illustrates Transkingdom Symbiosis
Source: Microorganisms. 2024 Jan 20;12(1):215. doi: 10.3390/microorganisms12010215 (PMC10819710; doi:10.3390/microorganisms12010215)
Supplement: Supplementary file 1 [file microorganisms-12-00215-s001.zip › Supplementary data/Supplementary data S1.xlsx]

## Sheet: Supplementary data S1
Original sample	Tooth condition	Pulp status	qPCR direct pulp	PCR-sequencing Identification
1	Healthy	Probably healthy	/	/
2	Healthy	Probably healthy	/	/
3	Healthy	Probably healthy	/	/
4	Healthy	Probably healthy	/	/
5	Healthy	Probably healthy	/	/
6	Healthy	Probably healthy	/	/
7	Healthy	Probably healthy	/	/
18	Healthy	Probably healthy	/	/
19	Healthy	Probably healthy	/	/
20	Healthy	Probably healthy	/	/
55	Decayed	Probably infected	34.87	M.oralis
0	Decayed	Probably infected	25.62	M. oralis
10	Decayed	Probably infected	25.93	M. oralis
12	Decayed	Probably infected	27.24	M. oralis
14	Decayed	Probably infected	28.06	M. massiliense
15	Decayed	Probably infected	33.68	M. oralis
23	Decayed	Probably infected	29.68	M. oralis
51	Decayed	Probably infected	25.64	M. oralis
54	Decayed	Probably infected	29.74	M. smithii
73	Decayed	Probably infected	32.15	M. massiliense
74	Decayed	Probably infected	22.73	M. massiliense
8	Decayed	Probably infected	/	/
9	Decayed	Probably infected	/	/
11	Decayed	Probably infected	/	/
13	Decayed	Probably infected	/	/
16	Decayed	Probably infected	/	/
17	Decayed	Probably infected	/	/
27	Decayed	Probably infected	/	/
28	Decayed	Probably infected	/	/
35	Decayed	Probably infected	/	/
36	Decayed	Probably infected	/	/
77	Decayed	Probably infected	/	/
	Negative control	/	/	Negative
	Positive control	/	/	Positive
