# Supplementary material for: Methanobrevibacter massiliense and Pyramidobacter piscolens Co-Culture Illustrates Transkingdom Symbiosis
Source: Microorganisms. 2024 Jan 20;12(1):215. doi: 10.3390/microorganisms12010215 (PMC10819710; doi:10.3390/microorganisms12010215)
Supplement: Supplementary file 1 [file microorganisms-12-00215-s001.zip › Supplementary data/Supplementary data S2 - S2.1-S2.2.xlsx]

## Sheet: Table S2.1
Methane detection (Area Under the Curve - AUC ; molar concentration M, mol/L) - GG medium under nitrogen atmosphere							Methane detection (Area Under the Curve - AUC ; molar concentration M, mol/L) - SAB medium under H2/CO2/N2 atmosphere
Q8282							Q8282
T0 (D0)	1	2	Average	Standard deviation	Control		T0 (D0)	1	2	Average	Standard deviation	Control
H2	/	/	/	/	/		H2	74528	63418	/	/	83404
CH4 (AUC)	/	/	/	/	/		CH4 (AUC)	/	/	/	/	/
CH4 (M)	0	0	0	0	0		CH4 (M)	0	0	0	0	0
CO2	615257	626104	626104	7669.99	531325		CO2	1146476	1112162	1129319	24263.7	1445169
T2 (D2)	1	2	Average	Standard deviation	Control		T2 (D2)	1	2	Average	Standard deviation	Control
H2	/	/	/	/	/		H2	62061	190164	126112	90582.5	86411
CH4 (AUC)	2227062	2276638	2251850	35055.5	/		CH4 (AUC)	616679	273377	445028	242751	/
CH4 (M)	5.32269e-06	5.4188e-06	5.37074e-06	6.79564e-08	/		CH4 (M)	2.20091e-06	1.5354e-06	1.86816e-06	4.70582e-07	/
CO2	8401901	8345379	8373640	39967.1	713532		CO2	3105528	7968339	5.53693e+06	3.43853e+06	1734526
T3 (D5)	1	2	Average	Standard deviation	Control		T3 (D5)	1	2	Average	Standard deviation	Control
H2	/	/	/	/	/		H2	60898	71007	65952.5	7148.14	58834
CH4 (AUC)	2162370	1402202	1782286	537520	/		CH4 (AUC)	1506777	1949808	1.72829e+06	313270	/
CH4 (M)	5.19728e-06	3.72367e-06	4.46048e-06	1.042e-06	/		CH4 (M)	3.92639e-06	4.78523e-06	4.35581e-06	6.07286e-07	/
CO2	3794262	2463172	3128717	941223	522637		CO2	2691011	3537613	3114312	598638	1257635
T4 (D7)	1	2	Average	Standard deviation	Control		T4 (D7)	1	2	Average	Standard deviation	Control
H2	/	/	/	/	/		H2	/	/	/	/	89950
CH4 (AUC)	5428829	6294329	5861579	612001	/		CH4 (AUC)	3850784	6085799	4.96829e+06	1.58039e+06	/
CH4 (M)	1.15294e-05	1.32072e-05	1.23683e-05	1.18639e-06	/		CH4 (M)	8.47034e-06	1.2803e-05	1.06367e-05	3.06365e-06	/
CO2	85448440	9461244	47454842	5.37311e+07	405125		CO2	4924054	7806709	6.36538e+06	2.03834e+06	1400492
Q8283							Q8283
T0 (D0)	1	2	Average	Standard deviation	Control		T0 (D0)	1	2	Average	Standard deviation	Control
H2	/	/	/	/	/		H2	165908	185979	175944	14192.3	202216
CH4 (AUC)	/	/	/	/	/		CH4 (AUC)	/	/	/	/	/
CH4 (M)	0	0	0	0	0		CH4 (M)	0	0	0	0	0
CO2	280530	305445	292988	17617.6	354709		CO2	3277173	3913099	3595136	449668	3930436
T2 (D2)	1	2	Average	Standard deviation	Control		T2 (D2)	1	2	Average	Standard deviation	Control
H2	/	/	/	/	/		H2	179963	143479	161721	25798.1	232506
CH4 (AUC)	148920	436049	292484	203031	/		CH4 (AUC)	872335	789596	830966	58505.3	/
CH4 (M)	1.29414e-06	1.85075e-06	1.57244e-06	3.93583e-07	/		CH4 (M)	2.69651e-06	2.53611e-06	2.61631e-06	1.13415e-07	/
CO2	2105091	3306293	2705692	849378	418088		CO2	4056576	3306167	3.68137e+06	530619	4485363
T3 (D5)	1	2	Average	Standard deviation	Control		T3 (D5)	1	2	Average	Standard deviation	Control
H2	/	/	/	/	/		H2	58470	78729	68599.5	14325.3	139160
CH4 (AUC)	1627350	1838217	1.73278e+06	149105	/		CH4 (AUC)	1780259	2104919	1942589	229569	/
CH4 (M)	4.16013e-06	4.5689e-06	4.36452e-06	2.89046e-07	/		CH4 (M)	4.45655e-06	5.08591e-06	4.77123e-06	4.45028e-07	/
CO2	2958501	3222557	3090529	186716	245328		CO2	2935840	3841546	3388693	640431	2762953
T4 (D7)	1	2	Average	Standard deviation	Control		T4 (D7)	1	2	Average	Standard deviation	Control
H2	/	/	/	/	/		H2	54870	105159	80014.5	35559.7	162124
CH4 (AUC)	4275410	5101969	4.68869e+06	584465	/		CH4 (AUC)	4084821	4243307	4164064	112067	/
CH4 (M)	9.29349e-06	1.08958e-05	1.00946e-05	1.13301e-06	/		CH4 (M)	8.92402e-06	9.23126e-06	9.07764e-06	2.17245e-07	/
CO2	6678323	75551371	41114847	4.87006e+07	405125		CO2	6041099	6915644	6.47837e+06	618397	3510789

## Sheet: Table S2.2
1- GG medium (positive control)
T0 (D0)	1	2	Average	Standard deviation	Control
H2	/	/	/	/	/
CH4 (AUC)	/	/	/	/	/
CH4 (M)	0	0	0	0	0
CO2	858346	919727	889036	43402.9	942125
T2 (D21)	1	2	Average	Standard deviation	Control
H2	/	/	/	/	/
CH4 (AUC)	5039582	1353339	3.19646e+06	2.60657e+06	/
CH4 (M)	1.08e-05	3.63e-06	7.215e-06	5.06996e-06	/
CO2	7847417	2852536	5.34998e+06	3.53191e+06	775986
2- GG medium + 100 mg tetracycline
T0 (D0)	1	2	Average	Standard deviation	Control
H2	/	/	/	/	/
CH4 (AUC)	/	/	/	/	/
CH4 (M)	0	0	0	0	0
CO2	977069	1041377	1009223	45472.6	865298
T2 (D21)	1	2	Average	Standard deviation	Control
H2	/	/	/	/	/
CH4 (AUC)	/	/	/	/	/
CH4 (M)	0	0	0	0	0
CO2	894654	1253955	1.0743e+06	254064	874102
3- GG medium + 100 mg tetracycline + Volatil fatty acids
T0 (D0)	1	2	Average	Standard deviation	Control
H2	/	/	/	/	/
CH4 (AUC)	/	/	/	/	/
CH4 (M)	0	0	0	0	0
CO2	975530	982299	978914	4786.41	837144
T2 (D21)	1	2	Average	Standard deviation	Control
H2	/	/	/	/	/
CH4 (AUC)	/	/	/	/	/
CH4 (M)	0	0	0	0	0
CO2	807656	843808	825732	25563.3	798522
4- GG medium + 100 mg tetracycline + Acetate 3g/L
T0 (D0)	1	2	Average	Standard deviation	Control
H2	/	/	/	/	/
CH4 (AUC)	/	/	/	/	/
CH4 (M)	0	0	0	0	0
CO2	1335125	1189069	1262097	103277	924512
T2 (D21)	1	2	Average	Standard deviation	Control
H2	/	/	/	/	/
CH4 (AUC)	/	/	/	/	/
CH4 (M)	0	0	0	0	0
CO2	884706	887953	886330	2295.98	968052
5- GG medium + 100 mg tetracycline + Acetate 3g/L + Fally volatil acids
T0 (D0)	1	2	Average	Standard deviation	Control
H2	/	/	/	/	/
CH4 (AUC)	/	/	/	/	/
CH4 (M)	0	0	0	0	0
CO2	949169	702279	825724	174578	790132
T2 (D21)	1	2	Average	Standard deviation	Control
H2	/	/	/	/	/
CH4 (AUC)	/	/	/	/	/
CH4 (M)	0	0	0	0	0
CO2	1104968	800621	952794	215206	792914
