# Supplementary material for: Methanobrevibacter massiliense and Pyramidobacter piscolens Co-Culture Illustrates Transkingdom Symbiosis
Source: Microorganisms. 2024 Jan 20;12(1):215. doi: 10.3390/microorganisms12010215 (PMC10819710; doi:10.3390/microorganisms12010215)
Supplement: Supplementary file 1 [file microorganisms-12-00215-s001.zip › Supplementary data/Supplementary data S4 - S4.1-S4.2-S4.3-S4.4.xlsx]

## Sheet: Table S4.1 Genomes listing
Accession number	Genome/MAGs ID	species	sample origin
CAUJAM01000000	Methanobrevibacter massiliense_Q8282	Methanobrevibacter massiliense	Modern dental pulp
CAUJAN01000000	Methanobrevibacter massiliense_Q8283	Methanobrevibacter massiliense	Modern dental pulp
GCF_019669925.1	Methanobrevibacter arboriphilus	Methanobrevibacter arboriphilus	Paddy field soil
GCF_001639285.1	Methanobrevibacter cuticularis DSM 11139	Methanobrevibacter cuticularis	Termite (Reticulitermes flavipes) hindgut
GCF_001639265.1	Methanobrevibacter filiformis DSM 11501	Methanobrevibacter filiformis	Termite hindguts
GCF_003814835.1	Methanobrevibacter gottchalkii DSM 11977	Methanobrevibacter gottchalkii	Type strain (horse and pig feces)
GCF_900103415.1	Methanobrevibacter millerae DSM 16643	Methanobrevibacter millerae	Type strain (ovine rumen)
GCF_001563245.1	Methanobrevibacter olleyae YLM1	Methanobrevibacter olleyae	Type strain (bovine rumen)
GCF_912073625.1	Methanobrevibacter oralis YH	Methanobrevibacter oralis	Human dental plaque
GCF_000016525.1	Methanobrevibacter smithii ATCC 35061; PS; DSMZ 861	Methanobrevibacter smithii	Type strain (human feces)
GCF_001548675.1	Methanobrevibacter sp. YE315	Methanobrevibacter sp. YE315	Rumen fluid of Bos indicus
GCF_003111625.1	Methanobrevibacter thaueri DSM 11995	Methanobrevibacter thaueri	Type strain (cow feces)
GCF_003111605.1	Methanobrevibacter woesei DSM 11979	Methanobrevibacter woesei	Type strain (sheep feces)
GCF_000621965.1	Methanobrevibacter wolinii SH	Methanobrevibacter wolinii	Type strain (goose feces)
GCF_022846135.1	Pyramidobacter piscolens CE91-St28	Pyramidobacter piscolens	Type strain (human oral cavity)
CAUZXV01000000	Pyramidobacter piscolens_Q8451	Pyramidobacter piscolens	Modern dental pulp
CAUZXU01000000	Pyramidobacter piscolens_Q8452	Pyramidobacter piscolens	Modern dental pulp

## Sheet: Table S4.2 dDDH analysis
Type Strain Genome Server
Query strain	Subject strain	dDDH (d0, in %)	C.I. (d0, in %)	dDDH (d4, in %)	C.I. (d4, in %)	dDDH (d6, in %)	C.I. (d6, in %)	G+C content difference (in %)
Methanobrevibacter massiliense Q8282'	'Methanobrevibacter massiliense Q8283'	82.7	[78.8 - 86.0]	93.5	[91.7 - 95.0]	87.4	[84.4 - 89.9]	0.71
'Methanobrevibacter gottschalkii DSM 11977'	'Methanobrevibacter sp YE315'	28.9	[25.5 - 32.5]	23.9	[21.6 - 26.3]	26.7	[23.8 - 29.8]	4.23
'Methanobrevibacter gottschalkii DSM 11977'	'Methanobrevibacter massiliense Q8283'	28.8	[25.4 - 32.4]	23.3	[21.0 - 25.7]	26.5	[23.6 - 29.6]	0.58
'Methanobrevibacter massiliense Q8283'	'Methanobrevibacter oralis'	22	[18.7 - 25.6]	23.1	[20.8 - 25.5]	21.2	[18.4 - 24.2]	2.75
'Methanobrevibacter arboriphilus'	'Methanobrevibacter thaueri'	12.7	[10.0 - 16.0]	23	[20.7 - 25.5]	13.1	[10.8 - 15.9]	11.24
'Methanobrevibacter gottschalkii DSM 11977'	'Methanobrevibacter massiliense Q8282'	30.1	[26.7 - 33.7]	23	[20.7 - 25.4]	27.4	[24.5 - 30.5]	1.29
'Methanobrevibacter massiliense Q8282'	'Methanobrevibacter sp YE315'	23.6	[20.3 - 27.3]	22.6	[20.3 - 25.0]	22.4	[19.6 - 25.5]	2.94
'Methanobrevibacter massiliense Q8283'	'Methanobrevibacter sp YE315'	22.2	[18.9 - 25.8]	22.6	[20.3 - 25.0]	21.3	[18.5 - 24.3]	3.65
'Methanobrevibacter cuticularis'	'Methanobrevibacter filiformis'	13.8	[11.1 - 17.2]	22.3	[20.0 - 24.7]	14.1	[11.7 - 17.0]	0.2
'Methanobrevibacter sp YE315'	'Methanobrevibacter thaueri'	26.9	[23.5 - 30.5]	22.2	[19.9 - 24.6]	24.8	[21.9 - 27.9]	2.63
'Methanobrevibacter olleyae'	'Methanobrevibacter sp YE315'	13.3	[10.6 - 16.6]	22.1	[19.9 - 24.6]	13.7	[11.3 - 16.5]	7.32
'Methanobrevibacter cuticularis'	'Methanobrevibacter sp YE315'	12.7	[10.0 - 15.9]	22.1	[19.9 - 24.6]	13.1	[10.7 - 15.8]	7.46
'Methanobrevibacter millerea'	'Methanobrevibacter olleyae'	12.9	[10.2 - 16.2]	21.9	[19.6 - 24.3]	13.3	[10.9 - 16.0]	9.61
'Methanobrevibacter massiliense Q8283'	'Methanobrevibacter thaueri'	22.8	[19.5 - 26.4]	21.9	[19.6 - 24.3]	21.6	[18.8 - 24.7]	6.27
'Methanobrevibacter massiliense Q8283'	'Methanobrevibacter olleyae'	13.5	[10.7 - 16.8]	21.9	[19.6 - 24.3]	13.8	[11.4 - 16.6]	3.67
'Methanobrevibacter massiliense Q8282'	'Methanobrevibacter oralis'	21.1	[17.9 - 24.7]	21.9	[19.6 - 24.3]	20.3	[17.5 - 23.3]	3.46
'Methanobrevibacter massiliense Q8282'	'Methanobrevibacter thaueri'	24.1	[20.8 - 27.8]	21.8	[19.5 - 24.2]	22.6	[19.8 - 25.7]	5.56
'Methanobrevibacter massiliense Q8282'	'Methanobrevibacter olleyae'	13.5	[10.7 - 16.8]	21.7	[19.5 - 24.2]	13.8	[11.4 - 16.6]	4.38
'Methanobrevibacter gottschalkii DSM 11977'	'Methanobrevibacter oralis'	22.1	[18.9 - 25.8]	21.6	[19.4 - 24.0]	21.1	[18.3 - 24.2]	2.17
'Methanobrevibacter arboriphilus'	'Methanobrevibacter cuticularis'	14.5	[11.7 - 17.9]	21.5	[19.3 - 24.0]	14.7	[12.3 - 17.6]	1.16
'Methanobrevibacter olleyae'	'Methanobrevibacter thaueri'	13.2	[10.4 - 16.5]	21.4	[19.2 - 23.9]	13.5	[11.1 - 16.3]	9.94
'Methanobrevibacter arboriphilus'	'Methanobrevibacter sp YE315'	12.8	[10.2 - 16.1]	21.3	[19.1 - 23.7]	13.2	[10.9 - 16.0]	8.62
'Methanobrevibacter arboriphilus'	'Methanobrevibacter millerea'	12.7	[10.0 - 15.9]	21.3	[19.0 - 23.7]	13.1	[10.7 - 15.8]	10.91
'Methanobrevibacter cuticularis'	'Methanobrevibacter smithii'	12.9	[10.2 - 16.2]	21.2	[19.0 - 23.6]	13.3	[10.9 - 16.0]	4.29
'Methanobrevibacter olleyae'	'Methanobrevibacter oralis'	13.5	[10.7 - 16.8]	21.2	[18.9 - 23.6]	13.8	[11.4 - 16.6]	0.92
'Methanobrevibacter olleyae'	'Methanobrevibacter woesei'	13.9	[11.1 - 17.2]	21.1	[18.9 - 23.5]	14.1	[11.7 - 17.0]	2.97
'Methanobrevibacter olleyae'	'Methanobrevibacter smithii'	13.7	[10.9 - 17.0]	21	[18.8 - 23.4]	14	[11.6 - 16.8]	4.15
'Methanobrevibacter gottschalkii DSM 11977'	'Methanobrevibacter olleyae'	13.4	[10.7 - 16.7]	20.9	[18.7 - 23.3]	13.7	[11.3 - 16.5]	3.09
'Methanobrevibacter arboriphilus'	'Methanobrevibacter smithii'	13.1	[10.3 - 16.4]	20.8	[18.6 - 23.2]	13.4	[11.0 - 16.2]	5.45
'Methanobrevibacter cuticularis'	'Methanobrevibacter oralis'	12.8	[10.1 - 16.1]	20.7	[18.5 - 23.1]	13.2	[10.8 - 15.9]	1.06
'Methanobrevibacter arboriphilus'	'Methanobrevibacter filiformis'	13.6	[10.8 - 16.9]	20.5	[18.3 - 22.9]	13.9	[11.5 - 16.7]	1.36
'Methanobrevibacter massiliense Q8283'	'Methanobrevibacter smithii'	17.1	[14.1 - 20.6]	20.5	[18.3 - 23.0]	16.9	[14.3 - 19.9]	0.48
'Methanobrevibacter oralis'	'Methanobrevibacter sp YE315'	18.2	[15.2 - 21.8]	20.4	[18.2 - 22.8]	17.8	[15.2 - 20.8]	6.39
'Methanobrevibacter filiformis'	'Methanobrevibacter sp YE315'	12.8	[10.1 - 16.1]	20.4	[18.2 - 22.9]	13.2	[10.8 - 15.9]	7.26
'Methanobrevibacter oralis'	'Methanobrevibacter smithii'	20.3	[17.2 - 24.0]	20.4	[18.2 - 22.8]	19.5	[16.8 - 22.6]	3.23
'Methanobrevibacter millerea'	'Methanobrevibacter sp YE315'	16.2	[13.2 - 19.7]	20.3	[18.1 - 22.7]	16.1	[13.6 - 19.0]	2.29
'Methanobrevibacter gottschalkii DSM 11977'	'Methanobrevibacter thaueri'	23.8	[20.5 - 27.4]	20.3	[18.1 - 22.7]	22.1	[19.3 - 25.2]	6.85
'Methanobrevibacter massiliense Q8282'	'Methanobrevibacter smithii'	17.6	[14.5 - 21.1]	20.2	[18.0 - 22.6]	17.3	[14.7 - 20.3]	0.23
'Methanobrevibacter arboriphilus'	'Methanobrevibacter woesei'	13.1	[10.4 - 16.4]	20.2	[18.0 - 22.6]	13.4	[11.1 - 16.2]	4.27
'Methanobrevibacter cuticularis'	'Methanobrevibacter olleyae'	12.9	[10.2 - 16.2]	20.2	[18.0 - 22.6]	13.2	[10.9 - 16.0]	0.14
'Methanobrevibacter cuticularis'	'Methanobrevibacter woesei'	13.1	[10.4 - 16.4]	20.2	[18.0 - 22.6]	13.4	[11.1 - 16.2]	3.1
'Methanobrevibacter millerea'	'Methanobrevibacter thaueri'	16.5	[13.5 - 20.0]	20.1	[17.9 - 22.5]	16.4	[13.8 - 19.3]	0.33
'Methanobrevibacter cuticularis'	'Methanobrevibacter thaueri'	12.7	[10.0 - 16.0]	20	[17.8 - 22.5]	13.1	[10.7 - 15.8]	10.08
'Methanobrevibacter filiformis'	'Methanobrevibacter thaueri'	12.7	[10.0 - 16.0]	20	[17.8 - 22.4]	13.1	[10.7 - 15.8]	9.89
'Methanobrevibacter thaueri'	'Methanobrevibacter wolinii SH'	13	[10.3 - 16.3]	20	[17.8 - 22.4]	13.3	[11.0 - 16.1]	12.67
'Methanobrevibacter smithii'	'Methanobrevibacter woesei'	23.3	[20.0 - 26.9]	19.9	[17.7 - 22.3]	21.7	[18.9 - 24.7]	1.18
'Methanobrevibacter smithii'	'Methanobrevibacter thaueri'	15.4	[12.5 - 18.9]	19.9	[17.7 - 22.3]	15.5	[13.0 - 18.4]	5.79
'Methanobrevibacter cuticularis'	'Methanobrevibacter massiliense Q8282'	12.8	[10.1 - 16.1]	19.9	[17.7 - 22.3]	13.2	[10.8 - 15.9]	4.52
'Methanobrevibacter arboriphilus'	'Methanobrevibacter massiliense Q8283'	13	[10.3 - 16.2]	19.9	[17.7 - 22.3]	13.3	[11.0 - 16.1]	4.97
'Methanobrevibacter gottschalkii DSM 11977'	'Methanobrevibacter smithii'	18.5	[15.4 - 22.1]	19.9	[17.7 - 22.3]	18	[15.4 - 21.0]	1.06
'Methanobrevibacter filiformis'	'Methanobrevibacter wolinii SH'	12.9	[10.2 - 16.2]	19.8	[17.6 - 22.2]	13.3	[10.9 - 16.0]	2.78
'Methanobrevibacter smithii'	'Methanobrevibacter sp YE315'	17.2	[14.2 - 20.8]	19.8	[17.6 - 22.2]	17	[14.4 - 19.9]	3.17
'Methanobrevibacter cuticularis'	'Methanobrevibacter millerea'	12.7	[10.0 - 15.9]	19.8	[17.6 - 22.2]	13	[10.7 - 15.8]	9.75
'Methanobrevibacter arboriphilus'	'Methanobrevibacter oralis'	13.1	[10.4 - 16.4]	19.7	[17.5 - 22.1]	13.5	[11.1 - 16.2]	2.22
'Methanobrevibacter filiformis'	'Methanobrevibacter woesei'	13	[10.3 - 16.3]	19.7	[17.5 - 22.1]	13.3	[11.0 - 16.1]	2.91
'Methanobrevibacter woesei'	'Methanobrevibacter wolinii SH'	14.3	[11.5 - 17.7]	19.7	[17.5 - 22.1]	14.5	[12.0 - 17.3]	5.69
'Methanobrevibacter oralis'	'Methanobrevibacter woesei'	18.9	[15.8 - 22.5]	19.6	[17.4 - 22.0]	18.3	[15.6 - 21.3]	2.04
'Methanobrevibacter olleyae'	'Methanobrevibacter wolinii SH'	14	[11.2 - 17.4]	19.6	[17.4 - 22.0]	14.2	[11.8 - 17.1]	2.72
'Methanobrevibacter massiliense Q8282'	'Methanobrevibacter millerea'	15	[12.1 - 18.4]	19.6	[17.4 - 22.0]	15.1	[12.6 - 18.0]	5.23
'Methanobrevibacter massiliense Q8283'	'Methanobrevibacter millerea'	15.1	[12.2 - 18.5]	19.6	[17.4 - 22.0]	15.1	[12.7 - 18.0]	5.94
'Methanobrevibacter cuticularis'	'Methanobrevibacter massiliense Q8283'	12.9	[10.2 - 16.1]	19.5	[17.3 - 21.9]	13.2	[10.9 - 16.0]	3.81
'Methanobrevibacter filiformis'	'Methanobrevibacter gottschalkii DSM 11977'	12.8	[10.1 - 16.1]	19.5	[17.3 - 21.9]	13.2	[10.8 - 15.9]	3.03
'Methanobrevibacter arboriphilus'	'Methanobrevibacter massiliense Q8282'	13	[10.3 - 16.3]	19.4	[17.2 - 21.8]	13.3	[11.0 - 16.1]	5.68
'Methanobrevibacter filiformis'	'Methanobrevibacter massiliense Q8282'	12.8	[10.1 - 16.1]	19.4	[17.2 - 21.8]	13.2	[10.9 - 16.0]	4.32
'Methanobrevibacter filiformis'	'Methanobrevibacter massiliense Q8283'	12.9	[10.2 - 16.2]	19.4	[17.2 - 21.8]	13.2	[10.9 - 16.0]	3.61
'Methanobrevibacter millerea'	'Methanobrevibacter smithii'	15	[12.2 - 18.5]	19.4	[17.2 - 21.8]	15.1	[12.6 - 18.0]	5.46
'Methanobrevibacter oralis'	'Methanobrevibacter thaueri'	16.1	[13.2 - 19.6]	19.4	[17.2 - 21.8]	16	[13.5 - 19.0]	9.02
'Methanobrevibacter arboriphilus'	'Methanobrevibacter wolinii SH'	13.2	[10.5 - 16.5]	19.3	[17.1 - 21.7]	13.5	[11.2 - 16.3]	1.42
'Methanobrevibacter massiliense Q8282'	'Methanobrevibacter woesei'	16.7	[13.7 - 20.2]	19.3	[17.1 - 21.6]	16.5	[13.9 - 19.4]	1.42
'Methanobrevibacter filiformis'	'Methanobrevibacter olleyae'	13	[10.3 - 16.3]	19.3	[17.2 - 21.7]	13.3	[11.0 - 16.1]	0.06
'Methanobrevibacter filiformis'	'Methanobrevibacter smithii'	13	[10.3 - 16.3]	19.3	[17.1 - 21.7]	13.3	[11.0 - 16.1]	4.09
'Methanobrevibacter arboriphilus'	'Methanobrevibacter gottschalkii DSM 11977'	13.1	[10.4 - 16.4]	19.2	[17.0 - 21.5]	13.4	[11.0 - 16.2]	4.39
'Methanobrevibacter filiformis'	'Methanobrevibacter oralis'	12.9	[10.2 - 16.1]	19.2	[17.0 - 21.6]	13.2	[10.9 - 16.0]	0.87
'Methanobrevibacter smithii'	'Methanobrevibacter wolinii SH'	13.9	[11.1 - 17.3]	19.2	[17.0 - 21.6]	14.1	[11.7 - 17.0]	6.87
'Methanobrevibacter massiliense Q8283'	'Methanobrevibacter wolinii SH'	13.6	[10.8 - 16.9]	19.1	[17.0 - 21.5]	13.9	[11.5 - 16.7]	6.39
'Methanobrevibacter massiliense Q8283'	'Methanobrevibacter woesei'	16.3	[13.3 - 19.8]	19.1	[17.0 - 21.5]	16.1	[13.6 - 19.1]	0.7
'Methanobrevibacter sp YE315'	'Methanobrevibacter wolinii SH'	13.2	[10.5 - 16.5]	19.1	[16.9 - 21.5]	13.5	[11.2 - 16.3]	10.04
'Methanobrevibacter oralis'	'Methanobrevibacter wolinii SH'	13.9	[11.1 - 17.2]	19.1	[17.0 - 21.5]	14.1	[11.7 - 16.9]	3.65
'Methanobrevibacter millerea'	'Methanobrevibacter oralis'	14.6	[11.8 - 18.0]	19.1	[16.9 - 21.5]	14.7	[12.3 - 17.6]	8.69
'Methanobrevibacter cuticularis'	'Methanobrevibacter gottschalkii DSM 11977'	12.8	[10.1 - 16.0]	19	[16.9 - 21.4]	13.1	[10.8 - 15.9]	3.23
'Methanobrevibacter gottschalkii DSM 11977'	'Methanobrevibacter wolinii SH'	13.6	[10.9 - 17.0]	19	[16.9 - 21.4]	13.9	[11.5 - 16.7]	5.81
'Methanobrevibacter gottschalkii DSM 11977'	'Methanobrevibacter millerea'	15.5	[12.6 - 19.0]	19	[16.8 - 21.3]	15.5	[13.0 - 18.4]	6.52
'Methanobrevibacter arboriphilus'	'Methanobrevibacter olleyae'	13.2	[10.5 - 16.5]	19	[16.8 - 21.4]	13.5	[11.2 - 16.3]	1.3
'Methanobrevibacter thaueri'	'Methanobrevibacter woesei'	15	[12.1 - 18.4]	18.9	[16.7 - 21.3]	15.1	[12.6 - 17.9]	6.98
'Methanobrevibacter gottschalkii DSM 11977'	'Methanobrevibacter woesei'	19.2	[16.1 - 22.8]	18.9	[16.7 - 21.2]	18.5	[15.8 - 21.5]	0.12
'Methanobrevibacter massiliense Q8282'	'Methanobrevibacter wolinii SH'	13.6	[10.8 - 16.9]	18.8	[16.7 - 21.2]	13.9	[11.5 - 16.7]	7.1
'Methanobrevibacter sp YE315'	'Methanobrevibacter woesei'	17	[13.9 - 20.5]	18.8	[16.6 - 21.2]	16.7	[14.1 - 19.6]	4.35
'Methanobrevibacter millerea'	'Methanobrevibacter wolinii SH'	13	[10.3 - 16.3]	18.7	[16.5 - 21.1]	13.3	[11.0 - 16.1]	12.33
'Methanobrevibacter millerea'	'Methanobrevibacter woesei'	14.4	[11.6 - 17.8]	18.6	[16.4 - 20.9]	14.6	[12.1 - 17.4]	6.64
'Methanobrevibacter cuticularis'	'Methanobrevibacter wolinii SH'	12.9	[10.2 - 16.2]	18.4	[16.2 - 20.7]	13.3	[10.9 - 16.1]	2.58
'Methanobrevibacter filiformis'	'Methanobrevibacter millerea'	12.7	[10.0 - 16.0]	18.4	[16.2 - 20.8]	13.1	[10.8 - 15.8]	9.55
'Methanobrevibacter thaueri'	'Pyramidobacter piscolens'	12.5	[9.8 - 15.7]	3.7	[2.8 - 4.8]	12.9	[10.6 - 15.6]	22.82
'Methanobrevibacter sp YE315'	'Pyramidobacter piscolens'	12.5	[9.8 - 15.7]	3.7	[2.8 - 4.8]	12.9	[10.6 - 15.6]	25.44
'Methanobrevibacter olleyae'	'Pyramidobacter piscolens'	12.5	[9.8 - 15.7]	3.7	[2.8 - 4.8]	12.9	[10.6 - 15.6]	32.76
'Methanobrevibacter smithii'	'Pyramidobacter piscolens'	12.5	[9.8 - 15.7]	3.7	[2.8 - 4.8]	12.9	[10.6 - 15.6]	28.61
'Methanobrevibacter arboriphilus'	'Pyramidobacter piscolens'	12.5	[9.8 - 15.7]	3.7	[2.8 - 4.8]	12.9	[10.6 - 15.6]	34.06
'Methanobrevibacter massiliense Q8282'	'Pyramidobacter piscolens'	12.5	[9.8 - 15.7]	3.7	[2.8 - 4.8]	12.9	[10.6 - 15.6]	28.38
'Methanobrevibacter cuticularis'	'Pyramidobacter piscolens'	12.5	[9.8 - 15.7]	3.7	[2.8 - 4.8]	12.9	[10.6 - 15.6]	32.9
'Methanobrevibacter wolinii SH'	'Pyramidobacter piscolens'	12.5	[9.8 - 15.7]	3.7	[2.8 - 4.8]	12.9	[10.6 - 15.6]	35.48
'Methanobrevibacter massiliense Q8283'	'Pyramidobacter piscolens'	12.5	[9.8 - 15.7]	3.7	[2.8 - 4.8]	12.9	[10.6 - 15.6]	29.09
'Methanobrevibacter oralis'	'Pyramidobacter piscolens'	12.5	[9.8 - 15.7]	3.7	[2.8 - 4.8]	12.9	[10.6 - 15.6]	31.84
'Methanobrevibacter gottschalkii DSM 11977'	'Pyramidobacter piscolens'	12.5	[9.8 - 15.7]	3.7	[2.8 - 4.8]	12.9	[10.6 - 15.6]	29.67
'Methanobrevibacter woesei'	'Pyramidobacter piscolens'	12.5	[9.8 - 15.7]	3.7	[2.8 - 4.8]	12.9	[10.6 - 15.6]	29.79
'Methanobrevibacter millerea'	'Pyramidobacter piscolens'	12.5	[9.8 - 15.7]	3.7	[2.8 - 4.8]	12.9	[10.6 - 15.6]	23.15
'Methanobrevibacter filiformis'	'Pyramidobacter piscolens'	12.5	[9.8 - 15.7]	3.7	[2.8 - 4.8]	12.9	[10.6 - 15.6]	32.7

## Sheet: Table S4.3 Q8282
	Description	Scientific Name	Max Score	Total Score	Query Cover	E value	Per. ident	Acc. Len	Accession
Methanobrevibacter sp. partial 16S rRNA gene	isolate N13	Methanobrevibacter sp.	2311	2311	0.85	0.0	99.84	1257	=HYPERLINK("https://www.ncbi.nlm.nih.gov/nucleotide/LK054632.1?report=genbank&log$=nucltop&blast_rank=1&RID=A3H47ZZ0013","LK054632.1")
Methanobrevibacter sp. YE315	complete genome	Methanobrevibacter sp. YE315	2593	5187	1	0.0	98.44	2273296	=HYPERLINK("https://www.ncbi.nlm.nih.gov/nucleotide/CP010834.1?report=genbank&log$=nucltop&blast_rank=2&RID=A3H47ZZ0013","CP010834.1")
Methanobrevibacter smithii ATCC 35061 strain PS 16S ribosomal RNA	complete sequence	Methanobrevibacter smithii ATCC 35061	2322	2322	0.91	0.0	97.85	1343	=HYPERLINK("https://www.ncbi.nlm.nih.gov/nucleotide/NR_044786.1?report=genbank&log$=nucltop&blast_rank=3&RID=A3GYB523013","NR_044786.1")
Methanobrevibacter gottschalkii strain HO 16S ribosomal RNA	complete sequence	Methanobrevibacter gottschalkii	2294	2294	0.9	0.0	97.82	1328	=HYPERLINK("https://www.ncbi.nlm.nih.gov/nucleotide/NR_044789.1?report=genbank&log$=nucltop&blast_rank=4&RID=A3GYB523013","NR_044789.1")
Methanobrevibacter smithii ATCC 35061 strain PS 16S ribosomal RNA	partial sequence	Methanobrevibacter smithii ATCC 35061	2189	2189	0.86	0.0	97.80	1268	=HYPERLINK("https://www.ncbi.nlm.nih.gov/nucleotide/NR_118367.1?report=genbank&log$=nucltop&blast_rank=5&RID=A3GYB523013","NR_118367.1")
Methanobrevibacter smithii ATCC 35061 strain PS 16S ribosomal RNA	complete sequence	Methanobrevibacter smithii ATCC 35061	2531	2531	0.99	0.0	97.69	1475	=HYPERLINK("https://www.ncbi.nlm.nih.gov/nucleotide/NR_074235.1?report=genbank&log$=nucltop&blast_rank=6&RID=A3GYB523013","NR_074235.1")
Methanobrevibacter thaueri strain CW 16S ribosomal RNA	complete sequence	Methanobrevibacter thaueri	2169	2169	0.85	0.0	97.47	1268	=HYPERLINK("https://www.ncbi.nlm.nih.gov/nucleotide/NR_044787.1?report=genbank&log$=nucltop&blast_rank=7&RID=A3GYB523013","NR_044787.1")
Methanobrevibacter oralis strain ZR 16S ribosomal RNA	partial sequence	Methanobrevibacter oralis	2481	2481	0.99	0.0	97.08	1475	=HYPERLINK("https://www.ncbi.nlm.nih.gov/nucleotide/NR_104878.1?report=genbank&log$=nucltop&blast_rank=8&RID=A3GYB523013","NR_104878.1")
Methanobrevibacter woesei strain GS 16S ribosomal RNA	complete sequence	Methanobrevibacter woesei	2119	2119	0.9	0.0	95.29	1335	=HYPERLINK("https://www.ncbi.nlm.nih.gov/nucleotide/NR_044788.1?report=genbank&log$=nucltop&blast_rank=9&RID=A3GYB523013","NR_044788.1")
Methanobrevibacter arboriphilus strain DH-1 16S ribosomal RNA	partial sequence	Methanobrevibacter arboriphilus	1923	1923	0.85	0.0	94.09	1268	=HYPERLINK("https://www.ncbi.nlm.nih.gov/nucleotide/NR_042783.1?report=genbank&log$=nucltop&blast_rank=10&RID=A3GYB523013","NR_042783.1")
Methanobrevibacter olleyae strain KM1H5-1P 16S ribosomal RNA	partial sequence	Methanobrevibacter olleyae	1847	1847	0.85	0.0	93.07	1266	=HYPERLINK("https://www.ncbi.nlm.nih.gov/nucleotide/NR_043024.1?report=genbank&log$=nucltop&blast_rank=11&RID=A3GYB523013","NR_043024.1")
Methanobrevibacter cuticularis strain RFM-1 16S ribosomal RNA	partial sequence	Methanobrevibacter cuticularis	1914	1914	0.89	0.0	92.95	1314	=HYPERLINK("https://www.ncbi.nlm.nih.gov/nucleotide/NR_044776.1?report=genbank&log$=nucltop&blast_rank=12&RID=A3GYB523013","NR_044776.1")
Methanobrevibacter ruminantium M1 16S ribosomal RNA	partial sequence	Methanobrevibacter ruminantium M1	1832	1832	0.85	0.0	92.89	1260	=HYPERLINK("https://www.ncbi.nlm.nih.gov/nucleotide/NR_042784.1?report=genbank&log$=nucltop&blast_rank=13&RID=A3GYB523013","NR_042784.1")
Methanobrevibacter acididurans strain ATM 16S ribosomal RNA	partial sequence	Methanobrevibacter acididurans	1958	1958	0.91	0.0	92.84	1359	=HYPERLINK("https://www.ncbi.nlm.nih.gov/nucleotide/NR_028779.1?report=genbank&log$=nucltop&blast_rank=14&RID=A3GYB523013","NR_028779.1")
Methanobrevibacter ruminantium M1 16S ribosomal RNA	complete sequence	Methanobrevibacter ruminantium M1	2080	2080	0.97	0.0	92.78	1436	=HYPERLINK("https://www.ncbi.nlm.nih.gov/nucleotide/NR_074117.1?report=genbank&log$=nucltop&blast_rank=15&RID=A3GYB523013","NR_074117.1")
Methanobrevibacter boviskoreani JH1 16S ribosomal RNA	partial sequence	Methanobrevibacter boviskoreani JH1	1838	1838	0.86	0.0	92.71	1274	=HYPERLINK("https://www.ncbi.nlm.nih.gov/nucleotide/NR_118565.1?report=genbank&log$=nucltop&blast_rank=16&RID=A3GYB523013","NR_118565.1")
Methanobrevibacter filiformis strain RFM-3 16S ribosomal RNA	partial sequence	Methanobrevibacter filiformis	1947	1947	0.92	0.0	92.57	1363	=HYPERLINK("https://www.ncbi.nlm.nih.gov/nucleotide/NR_044801.1?report=genbank&log$=nucltop&blast_rank=17&RID=A3GYB523013","NR_044801.1")
Methanobrevibacter curvatus strain RFM-2 16S ribosomal RNA	partial sequence	Methanobrevibacter curvatus	1917	1917	0.92	0.0	92.15	1364	=HYPERLINK("https://www.ncbi.nlm.nih.gov/nucleotide/NR_044796.1?report=genbank&log$=nucltop&blast_rank=18&RID=A3GYB523013","NR_044796.1")
Methanobrevibacter wolinii strain SH 16S ribosomal RNA	complete sequence	Methanobrevibacter wolinii	1901	1901	0.92	0.0	91.86	1366	=HYPERLINK("https://www.ncbi.nlm.nih.gov/nucleotide/NR_044790.1?report=genbank&log$=nucltop&blast_rank=19&RID=A3GYB523013","NR_044790.1")
Methanobacterium movens strain TS-2 16S ribosomal RNA	partial sequence	Methanobacterium movens	1997	1997	0.97	0.0	91.70	1443	=HYPERLINK("https://www.ncbi.nlm.nih.gov/nucleotide/NR_116289.1?report=genbank&log$=nucltop&blast_rank=20&RID=A3GYB523013","NR_116289.1")
Methanobacterium alcaliphilum strain NBRC 105226 16S ribosomal RNA	partial sequence	Methanobacterium alcaliphilum	1954	1954	0.95	0.0	91.61	1416	=HYPERLINK("https://www.ncbi.nlm.nih.gov/nucleotide/NR_112910.1?report=genbank&log$=nucltop&blast_rank=21&RID=A3GYB523013","NR_112910.1")
Methanobacterium flexile strain GH 16S ribosomal RNA	partial sequence	Methanobacterium flexile	1960	1960	0.97	0.0	91.24	1444	=HYPERLINK("https://www.ncbi.nlm.nih.gov/nucleotide/NR_116276.1?report=genbank&log$=nucltop&blast_rank=22&RID=A3GYB523013","NR_116276.1")
Methanobacterium bryantii strain MOH 16S ribosomal RNA	partial sequence	Methanobacterium bryantii	1694	1694	0.85	0.0	90.91	1260	=HYPERLINK("https://www.ncbi.nlm.nih.gov/nucleotide/NR_042781.1?report=genbank&log$=nucltop&blast_rank=23&RID=A3GYB523013","NR_042781.1")
Methanobacterium veterum strain MK4 16S ribosomal RNA	partial sequence	Methanobacterium veterum	1805	1805	0.91	0.0	90.82	1347	=HYPERLINK("https://www.ncbi.nlm.nih.gov/nucleotide/NR_115935.1?report=genbank&log$=nucltop&blast_rank=24&RID=A3GYB523013","NR_115935.1")
Methanobacterium arcticum strain M2 16S ribosomal RNA	partial sequence	Methanobacterium arcticum	1820	1820	0.93	0.0	90.53	1434	=HYPERLINK("https://www.ncbi.nlm.nih.gov/nucleotide/NR_115811.1?report=genbank&log$=nucltop&blast_rank=25&RID=A3GYB523013","NR_115811.1")
Methanobacterium alcaliphilum strain WeN4 16S ribosomal RNA	partial sequence	Methanobacterium alcaliphilum	1851	1851	0.95	0.0	90.45	1413	=HYPERLINK("https://www.ncbi.nlm.nih.gov/nucleotide/NR_028228.1?report=genbank&log$=nucltop&blast_rank=26&RID=A3GYB523013","NR_028228.1")
Methanobacterium paludis strain SWAN1 16S ribosomal RNA	complete sequence	Methanobacterium paludis	1921	1921	1	0.0	90.23	1486	=HYPERLINK("https://www.ncbi.nlm.nih.gov/nucleotide/NR_133895.1?report=genbank&log$=nucltop&blast_rank=27&RID=A3GYB523013","NR_133895.1")
Methanobacterium lacus strain 17A1 16S ribosomal RNA	partial sequence	Methanobacterium lacus	1751	1751	0.91	0.0	90.21	1351	=HYPERLINK("https://www.ncbi.nlm.nih.gov/nucleotide/NR_117917.1?report=genbank&log$=nucltop&blast_rank=28&RID=A3GYB523013","NR_117917.1")
Methanobacterium movilense strain MC-20 16S ribosomal RNA	partial sequence	Methanobacterium movilense	1701	1701	0.88	0.0	90.18	1347	=HYPERLINK("https://www.ncbi.nlm.nih.gov/nucleotide/NR_133779.1?report=genbank&log$=nucltop&blast_rank=29&RID=A3GYB523013","NR_133779.1")
Methanobacterium aarhusense strain H2-LR 16S ribosomal RNA	partial sequence	Methanobacterium aarhusense	1733	1733	0.9	0.0	90.13	1333	=HYPERLINK("https://www.ncbi.nlm.nih.gov/nucleotide/NR_042895.1?report=genbank&log$=nucltop&blast_rank=30&RID=A3GYB523013","NR_042895.1")

## Sheet: Table S4.4 Q8283
Description		Scientific Name	Max Score	Total Score	Query Cover	E value	Per. ident	Acc. Len	Accession
Methanobrevibacter sp. partial 16S rRNA gene	isolate N13	Methanobrevibacter sp.	2287	2287	0.85	0.0	99.44	1257	=HYPERLINK("https://www.ncbi.nlm.nih.gov/nucleotide/LK054632.1?report=genbank&log$=nucltop&blast_rank=1&RID=8S8GHK6W013","LK054632.1")
Methanobrevibacter sp. YE315	complete genome	Methanobrevibacter sp. YE315	2567	5135	1	0.0	98.11	2273296	=HYPERLINK("https://www.ncbi.nlm.nih.gov/nucleotide/CP010834.1?report=genbank&log$=nucltop&blast_rank=11&RID=8S8GHK6W013","CP010834.1")
Methanobrevibacter millerae strain ZA-10 16S ribosomal RNA	partial sequence	Methanobrevibacter millerae	2182	2182	0.85	0.0	97.79	1262	=HYPERLINK("https://www.ncbi.nlm.nih.gov/nucleotide/NR_042785.1?report=genbank&log$=nucltop&blast_rank=1&RID=9XVTUFEX01N","NR_042785.1")
Methanobrevibacter smithii ATCC 35061 strain PS 16S ribosomal RNA	partial sequence	Methanobrevibacter smithii ATCC 35061	2165	2165	0.85	0.0	97.56	1262	=HYPERLINK("https://www.ncbi.nlm.nih.gov/nucleotide/NR_115169.1?report=genbank&log$=nucltop&blast_rank=2&RID=9XVTUFEX01N","NR_115169.1")
Methanobrevibacter smithii ATCC 35061 strain PS 16S ribosomal RNA	complete sequence	Methanobrevibacter smithii ATCC 35061	2298	2298	0.91	0.0	97.48	1343	=HYPERLINK("https://www.ncbi.nlm.nih.gov/nucleotide/NR_044786.1?report=genbank&log$=nucltop&blast_rank=3&RID=9XVTUFEX01N","NR_044786.1")
Methanobrevibacter gottschalkii strain HO 16S ribosomal RNA	complete sequence	Methanobrevibacter gottschalkii	2268	2268	0.9	0.0	97.45	1328	=HYPERLINK("https://www.ncbi.nlm.nih.gov/nucleotide/NR_044789.1?report=genbank&log$=nucltop&blast_rank=4&RID=9XVTUFEX01N","NR_044789.1")
Methanobrevibacter smithii ATCC 35061 strain PS 16S ribosomal RNA	partial sequence	Methanobrevibacter smithii ATCC 35061	2165	2165	0.86	0.0	97.41	1268	=HYPERLINK("https://www.ncbi.nlm.nih.gov/nucleotide/NR_118367.1?report=genbank&log$=nucltop&blast_rank=5&RID=9XVTUFEX01N","NR_118367.1")
Methanobrevibacter smithii ATCC 35061 strain PS 16S ribosomal RNA	complete sequence	Methanobrevibacter smithii ATCC 35061	2505	2505	0.99	0.0	97.36	1475	=HYPERLINK("https://www.ncbi.nlm.nih.gov/nucleotide/NR_074235.1?report=genbank&log$=nucltop&blast_rank=6&RID=9XVTUFEX01N","NR_074235.1")
Methanobrevibacter thaueri strain CW 16S ribosomal RNA	complete sequence	Methanobrevibacter thaueri	2145	2145	0.85	0.0	97.08	1268	=HYPERLINK("https://www.ncbi.nlm.nih.gov/nucleotide/NR_044787.1?report=genbank&log$=nucltop&blast_rank=7&RID=9XVTUFEX01N","NR_044787.1")
Methanobrevibacter oralis strain ZR 16S ribosomal RNA	partial sequence	Methanobrevibacter oralis	2457	2457	0.99	0.0	96.75	1475	=HYPERLINK("https://www.ncbi.nlm.nih.gov/nucleotide/NR_104878.1?report=genbank&log$=nucltop&blast_rank=8&RID=9XVTUFEX01N","NR_104878.1")
Methanobrevibacter woesei strain GS 16S ribosomal RNA	complete sequence	Methanobrevibacter woesei	2095	2095	0.9	0.0	94.93	1335	=HYPERLINK("https://www.ncbi.nlm.nih.gov/nucleotide/NR_044788.1?report=genbank&log$=nucltop&blast_rank=9&RID=9XVTUFEX01N","NR_044788.1")
Methanobrevibacter arboriphilus strain DH-1 16S ribosomal RNA	partial sequence	Methanobrevibacter arboriphilus	1899	1899	0.85	0.0	93.71	1268	=HYPERLINK("https://www.ncbi.nlm.nih.gov/nucleotide/NR_042783.1?report=genbank&log$=nucltop&blast_rank=10&RID=9XVTUFEX01N","NR_042783.1")
Methanobrevibacter olleyae strain KM1H5-1P 16S ribosomal RNA	partial sequence	Methanobrevibacter olleyae	1823	1823	0.85	0.0	92.69	1266	=HYPERLINK("https://www.ncbi.nlm.nih.gov/nucleotide/NR_043024.1?report=genbank&log$=nucltop&blast_rank=11&RID=9XVTUFEX01N","NR_043024.1")
Methanobrevibacter cuticularis strain RFM-1 16S ribosomal RNA	partial sequence	Methanobrevibacter cuticularis	1890	1890	0.89	0.0	92.59	1314	=HYPERLINK("https://www.ncbi.nlm.nih.gov/nucleotide/NR_044776.1?report=genbank&log$=nucltop&blast_rank=12&RID=9XVTUFEX01N","NR_044776.1")
Methanobrevibacter ruminantium M1 16S ribosomal RNA	partial sequence	Methanobrevibacter ruminantium M1	1808	1808	0.85	0.0	92.51	1260	=HYPERLINK("https://www.ncbi.nlm.nih.gov/nucleotide/NR_042784.1?report=genbank&log$=nucltop&blast_rank=13&RID=9XVTUFEX01N","NR_042784.1")
Methanobrevibacter acididurans strain ATM 16S ribosomal RNA	partial sequence	Methanobrevibacter acididurans	1934	1934	0.91	0.0	92.49	1359	=HYPERLINK("https://www.ncbi.nlm.nih.gov/nucleotide/NR_028779.1?report=genbank&log$=nucltop&blast_rank=14&RID=9XVTUFEX01N","NR_028779.1")
Methanobrevibacter ruminantium M1 16S ribosomal RNA	complete sequence	Methanobrevibacter ruminantium M1	2054	2054	0.97	0.0	92.45	1436	=HYPERLINK("https://www.ncbi.nlm.nih.gov/nucleotide/NR_074117.1?report=genbank&log$=nucltop&blast_rank=15&RID=9XVTUFEX01N","NR_074117.1")
Methanobrevibacter boviskoreani JH1 16S ribosomal RNA	partial sequence	Methanobrevibacter boviskoreani JH1	1812	1812	0.86	0.0	92.34	1274	=HYPERLINK("https://www.ncbi.nlm.nih.gov/nucleotide/NR_118565.1?report=genbank&log$=nucltop&blast_rank=16&RID=9XVTUFEX01N","NR_118565.1")
Methanobrevibacter filiformis strain RFM-3 16S ribosomal RNA	partial sequence	Methanobrevibacter filiformis	1923	1923	0.92	0.0	92.22	1363	=HYPERLINK("https://www.ncbi.nlm.nih.gov/nucleotide/NR_044801.1?report=genbank&log$=nucltop&blast_rank=17&RID=9XVTUFEX01N","NR_044801.1")
Methanobrevibacter curvatus strain RFM-2 16S ribosomal RNA	partial sequence	Methanobrevibacter curvatus	1892	1892	0.92	0.0	91.80	1364	=HYPERLINK("https://www.ncbi.nlm.nih.gov/nucleotide/NR_044796.1?report=genbank&log$=nucltop&blast_rank=18&RID=9XVTUFEX01N","NR_044796.1")
Methanobrevibacter wolinii strain SH 16S ribosomal RNA	complete sequence	Methanobrevibacter wolinii	1888	1888	0.92	0.0	91.66	1366	=HYPERLINK("https://www.ncbi.nlm.nih.gov/nucleotide/NR_044790.1?report=genbank&log$=nucltop&blast_rank=19&RID=9XVTUFEX01N","NR_044790.1")
Methanobacterium movens strain TS-2 16S ribosomal RNA	partial sequence	Methanobacterium movens	1973	1973	0.97	0.0	91.37	1443	=HYPERLINK("https://www.ncbi.nlm.nih.gov/nucleotide/NR_116289.1?report=genbank&log$=nucltop&blast_rank=20&RID=9XVTUFEX01N","NR_116289.1")
Methanobacterium alcaliphilum strain NBRC 105226 16S ribosomal RNA	partial sequence	Methanobacterium alcaliphilum	1929	1929	0.95	0.0	91.28	1416	=HYPERLINK("https://www.ncbi.nlm.nih.gov/nucleotide/NR_112910.1?report=genbank&log$=nucltop&blast_rank=21&RID=9XVTUFEX01N","NR_112910.1")
Methanobacterium flexile strain GH 16S ribosomal RNA	partial sequence	Methanobacterium flexile	1934	1934	0.97	0.0	90.91	1444	=HYPERLINK("https://www.ncbi.nlm.nih.gov/nucleotide/NR_116276.1?report=genbank&log$=nucltop&blast_rank=22&RID=9XVTUFEX01N","NR_116276.1")
Methanobacterium bryantii strain MOH 16S ribosomal RNA	partial sequence	Methanobacterium bryantii	1670	1670	0.85	0.0	90.54	1260	=HYPERLINK("https://www.ncbi.nlm.nih.gov/nucleotide/NR_042781.1?report=genbank&log$=nucltop&blast_rank=23&RID=9XVTUFEX01N","NR_042781.1")
Methanobacterium veterum strain MK4 16S ribosomal RNA	partial sequence	Methanobacterium veterum	1781	1781	0.91	0.0	90.47	1347	=HYPERLINK("https://www.ncbi.nlm.nih.gov/nucleotide/NR_115935.1?report=genbank&log$=nucltop&blast_rank=24&RID=9XVTUFEX01N","NR_115935.1")
Methanobacterium arcticum strain M2 16S ribosomal RNA	partial sequence	Methanobacterium arcticum	1796	1796	0.93	0.0	90.19	1434	=HYPERLINK("https://www.ncbi.nlm.nih.gov/nucleotide/NR_115811.1?report=genbank&log$=nucltop&blast_rank=25&RID=9XVTUFEX01N","NR_115811.1")
Methanobacterium alcaliphilum strain WeN4 16S ribosomal RNA	partial sequence	Methanobacterium alcaliphilum	1831	1831	0.95	0.0	90.18	1413	=HYPERLINK("https://www.ncbi.nlm.nih.gov/nucleotide/NR_028228.1?report=genbank&log$=nucltop&blast_rank=26&RID=9XVTUFEX01N","NR_028228.1")
Methanobacterium paludis strain SWAN1 16S ribosomal RNA	complete sequence	Methanobacterium paludis	1897	1897	1	0.0	89.91	1486	=HYPERLINK("https://www.ncbi.nlm.nih.gov/nucleotide/NR_133895.1?report=genbank&log$=nucltop&blast_rank=27&RID=9XVTUFEX01N","NR_133895.1")
Methanobacterium lacus strain 17A1 16S ribosomal RNA	partial sequence	Methanobacterium lacus	1727	1727	0.91	0.0	89.87	1351	=HYPERLINK("https://www.ncbi.nlm.nih.gov/nucleotide/NR_117917.1?report=genbank&log$=nucltop&blast_rank=28&RID=9XVTUFEX01N","NR_117917.1")
Methanobacterium movilense strain MC-20 16S ribosomal RNA	partial sequence	Methanobacterium movilense	1677	1677	0.88	0.0	89.82	1347	=HYPERLINK("https://www.ncbi.nlm.nih.gov/nucleotide/NR_133779.1?report=genbank&log$=nucltop&blast_rank=29&RID=9XVTUFEX01N","NR_133779.1")
Methanobacterium aarhusense strain H2-LR 16S ribosomal RNA	partial sequence	Methanobacterium aarhusense	1709	1709	0.9	0.0	89.78	1333	=HYPERLINK("https://www.ncbi.nlm.nih.gov/nucleotide/NR_042895.1?report=genbank&log$=nucltop&blast_rank=30&RID=9XVTUFEX01N","NR_042895.1")
